# Supplementary material for: Economic Evaluation of Healthcare Resource Utilization and Costs for Newly Diagnosed Dementia-Related Psychosis
Source: Geriatrics (Basel). 2022 Mar 8;7(2):29. doi: 10.3390/geriatrics7020029 (PMC8938820; doi:10.3390/geriatrics7020029)
Supplement: Supplementary file 1 [file geriatrics-07-00029-s001.zip]

Archive with 1 entries (1 files):
- geriatrics-1479417-supplementary.pdf
